# Supplementary material for: Evaluation of in-house dengue real-time PCR assays in West Java, Indonesia
Source: PeerJ. 2024 Jul 24;12:e17758. doi: 10.7717/peerj.17758 (PMC11283174; doi:10.7717/peerj.17758)
Supplement: Supplemental Information 3 — The information about the sample code, patients’ gender, age, haematology test results, serological test results, and molecular test results. These data were used for the diagnostic performance analysis. [file peerj-12-17758-s003.xlsx]

## Sheet: Raw Data
NO	SAMPLE	Age (year)	F/M	HAEMATOLOGY				Day of Illness	NS1	IgM	IgG	SYBR	TaqMan
				Hb (g/dL)	WBC (cell/mm3)	Thromb (cell/mm3)	Hct (%)
1	1A	26	F	13.6	8100	348000	42	1	-	-	+	-	-
2	1B	34	F	15.3	4700	205000	46	2	-	-	+	-	+
3	1C	1.5	M	12.3	7600	196000	37	2	+	-	-	+	+
4	1D	7	F	13	9800	264000	38	3	-	-	-	-	-
5	1E	5	F	13.3	5200	147000	39	2	+	-	-	+	+
6	1P	22	F	11.2	2500	8000	32	7		+	+	-	-
7	1G	5	M	14.5	7500	32000	43.3	3	+	-	+	+	+
8	1H	44	F	12.7	14600	382000	39	3	-	-	-	+	+
9	1I	44	F	13.2	6900	283000	40	2	-	-	+	-	-
10	1J	12	F	12.3	6500	218000	39.3	3	-	-	-	-	-
11	1K	22	M	14.7	5400	212000	44.7	2	-	-	-	+	+
12	1L	17	F	14.7	9800	337000	43.4	3	-	-	-	-	-
13	1M	12	M	13.5	3570	110000	39.88	4	+	-	-	+	+
14	1N	30	M	11.4	5070	182000	34.32	7	-	-	-	-	-
15	1O	36	F	14.2	5170	168000	42.52	6	-	-	-	-	-
16	1P	2	M	12.3	11820	332000	34.87	2	-	-	+	-	-
17	1Q	6	M	12.9	5500	230000	34.5	3	-	-	-	-	-
18	1R	1	F	11.4	12600	349000	32.1	3		-	-	-	-
19	1S	12	F	14.3	5800	77000	40.4	5	-	+	+	-	-
20	1T	9	F	12.4	5200	214000	32.9	2	-	-	-	-	-
21	1U	15	M	16	7100	115000	43	3	-	-	-	+	+
22	1V	9	F	14.2	2800	144000	39	3	-	-	-	-	-
23	1W	3	F	13.1	5400	166000	39	4	-	-	-	-	-
24	1X	1	F	12.7	7900	222000	39.9	3	-	-	-	-	-
25	1Y	5	F	12.9	7500	347000	39	3	-	-	+	-	-
26	1Z	1.5	F	11.3	9400	169000	33.2	3	-	-	-	-	-
27	2A	31	F	14.4	6800	339000	42.7	2	-	-	+	-	-
28	2B	1	F	11.9	14600	248000	34.9	3	-	-	-	-	-
29	2C	10	M	12.6	7140	119000	36.02	4	-	-	+	-	-
30	2D	6	F	12.3	8020	184000	35.88	3	-	-	-	-	-
31	2E	8	M	11.3	6130	124000	32.89	3	-	-	-	-	-
32	2F	11	F	14.5	4690	163000	43.18	3	-	-	+	-	-
33	2G	63	F	13.5	10600	6000	38	4	-	-	+	-	-
34	2H	50	M	15.8	9600	128000	40.8	7	-	-	+	-	+
35	2I	44	M	11.2	7400	224000	30.1	7	-	-	+	-	-
36	2J	48	F	9	18400	207000	25	3	-	-	-	-	-
37	2K	6	F	11.1	8700	475000	30.3	3	-	-	-	-	+
38	2L	7	M	14.9	2800	116000	39.8	2	-	-	-	+	+
39	2M	9	F	13.3	4700	208000	37	2	-	-	-	+	+
40	2N	7	M	14.5	3100	115000	39	2	-	-	-	+	+
41	2O	3	F	11.8	4800	198000	31.6	3	+	-	-	+	+
42	2P	13	M	16.4	17200	266000	43.5	4	-	-	-	-	+
43	2Q	4	M	13.3	15300	272000	35.5	3	-	-	-	-	-
44	2R	32	M	16.8	6800	188000	44.2	3	-	-	-	-	-
45	2S	9	F	12.5	3500	83000	32.8	3	-	-	-	-	-
46	2T	39	F	15.6	5600	279000	49	1	-	-	-	-	-
47	2U	56	M	15.3	5900	214000	45	1	-	-	-	-	-
48	2V	7	M	12.6	6500	260000	38	2	-	-	-	-	-
49	2W	18	M	17.4	3490	62000	52.23	2	+	-	-	+	+
50	2X	26	F	16.1	4069	58000	47.99	3	+	+	+	+	+
51	2Y	25	M	15.9	6160	128000	47.43	6	-	-	+	-	-
52	2Z	39	M	16.3	11730	174000	47.15	2	-	-	-	+	+
53	3A	20	M	15.6	1520	46000	45.76	3	+	+	+	+	+
54	3B	14	F	11.8	7240	293000	33.8	3	-	-	-	-	-
55	3C	61	M	18	6700	215000	55.8	4	-	-	-	-	-
56	3D	30	M	15.5	17190	181000	45.8	2	-	-	-	-	-
57	3E	54	M	13.8	15900	136000	36.9	3	-	-	-	-	-
58	3F	57	F	14.4	9800	297000	39.3	3	-	-	-	-	-
59	20-A	32	F	14.8	4100	138000	44	2	-	-	-	+	+
60	20-B	34	M	15.7	10500	250000	48	7	-	-	-	-	-
61	20-C	54	F	15.1	3800	149000	45	4	-	+	+	-	-
62	20-D	7	F	13.6	8000	220000	40.3	3	-	+	-	-	-
63	20-E	2	M	12	7200	234000	35	2	-	-	-	-	-
64	20-F	16	F	12.7	7400	234000	40	4	-	-	-	-	-
65	20-G	36	F	13.8	7000	314000	42	3	-	-	-	-	-
66	20-H	21	F	14	13000	215000	42	1	-	-	-	-	-
67	20-I	4	M	13.2	5700	218000	40	2	-	+	+	-	-
68	20-J	3	M	13.7	18500	416000	40	3	-	-	-	-	-
69	20-K	2	M	10.8	9500	222000	32	4	-	-	-	-	-
70	20-L	19	F	13.4	9100	175000	42	3	-	-	+	-	-
71	20-M	78	F	11.8	5300	235000	38	2	-	-	-	-	-
72	20-N	4	F	13	10000	289000	37	3	-	-	+	-	-
73	20-O	34	M	16.5	2900	112000	50	3	+	+	+	+	+
74	20-P	17	F	12.1	12100	340000	38	3	-	-	-	-	-
